# Supplementary material for: Scalable estimator of the diversity for de novo molecular generation resulting in a more robust QM dataset (OD9) and a more efficient molecular optimization
Source: J Cheminform. 2021 Oct 2;13:76. doi: 10.1186/s13321-021-00554-8 (PMC8487551; doi:10.1186/s13321-021-00554-8)
Supplement: Supplementary file 2 — Additional file 2. Detailed CheckMol analysis. [file 13321_2021_554_MOESM2_ESM.csv]

function	OD9_0 step3 (count)	OD9_0 step3 (in percentage of molecules)	OD9_0 step3 (in percentage of functions)	OD9_1 step1 (count)	OD9_1 step1 (in percentage of molecules)	OD9_1 step1 (in percentage of functions)	OD9_1 step2 (count)	OD9_1 step2 (in percentage of molecules)	OD9_1 step2 (in percentage of functions)	OD9_1 step3 (count)	OD9_1 step3 (in percentage of molecules)	OD9_1 step3 (in percentage of functions)
heterocyclic compound	111409	60.49642	20.60211	960957	93.87784	30.53790	743716	87.08017	26.49345	225263	89.79129	28.21929
dialkyl ether	43144	23.42771	7.97833	28290	2.76371	0.89902	30229	3.53945	1.07685	10138	4.04107	1.27001
alkene	29583	16.06392	5.47058	175278	17.12326	5.57010	128446	15.03948	4.57564	40311	16.06823	5.04986
aromatic compound	24050	13.05944	4.44740	145886	14.25190	4.63606	48659	5.69738	1.73338	18083	7.20800	2.26530
secondary amine	20895	11.34624	3.86397	36955	3.61021	1.17438	73275	8.57962	2.61028	12645	5.04038	1.58407
secondary alcohol	20462	11.11111	3.78390	12697	1.24040	0.40349	16227	1.89999	0.57806	4311	1.71839	0.54005
secondary aliphatic amine (dialkylamine)	19336	10.49968	3.57568	33343	3.25735	1.05960	71599	8.38338	2.55058	12453	4.96385	1.56002
alkyne	19138	10.39216	3.53906	81561	7.96786	2.59190	57763	6.76335	2.05770	11809	4.70714	1.47934
carbonitrile	18190	9.87739	3.36375	14500	1.41653	0.46079	44132	5.16732	1.57212	5702	2.27285	0.71430
ketone	17786	9.65801	3.28904	21701	2.12001	0.68963	31831	3.72703	1.13392	7406	2.95208	0.92777
primary alcohol	17291	9.38922	3.19751	6771	0.66147	0.21517	16303	1.90888	0.58076	2681	1.06866	0.33586
tertiary amine	16393	8.90160	3.03145	18281	1.78591	0.58095	15827	1.85315	0.56381	6039	2.40718	0.75652
tertiary aliphatic amine (trialkylamine)	15902	8.63498	2.94065	17459	1.70561	0.55482	15664	1.83407	0.55800	5978	2.38287	0.74888
aldehyde	15110	8.20491	2.79419	12908	1.26101	0.41020	22059	2.58284	0.78581	5076	2.02333	0.63588
primary amine	14955	8.12074	2.76553	36382	3.55423	1.15617	58570	6.85784	2.08644	11498	4.58318	1.44038
tertiary alcohol	11239	6.10291	2.07835	8576	0.83781	0.27253	4677	0.54762	0.16661	2154	0.85860	0.26984
primary aliphatic amine (alkylamine)	10193	5.53492	1.88492	31446	3.07202	0.99931	53000	6.20566	1.88802	10193	4.06300	1.27690
imido ester	7929	4.30554	1.46626	10065	0.98327	0.31985	7136	0.83554	0.25421	2588	1.03159	0.32421
carboxylic acid ester	7445	4.04272	1.37675	3041	0.29708	0.09664	4470	0.52338	0.15924	1204	0.47992	0.15083
secondary carboxylic acid amide	5622	3.05281	1.03964	4843	0.47312	0.15390	15347	1.79695	0.54671	2061	0.82153	0.25819
lactam	4942	2.68357	0.91389	6428	0.62796	0.20427	14783	1.73091	0.52662	2372	0.94549	0.29715
hydrazine derivative	4812	2.61297	0.88985	277345	27.09439	8.81365	254158	29.75883	9.05389	70149	27.96185	8.78775
primary aromatic amine	4793	2.60266	0.88634	4962	0.48475	0.15769	5793	0.67829	0.20636	1309	0.52178	0.16398
enamine	4466	2.42509	0.82587	75349	7.36100	2.39449	75902	8.88721	2.70386	18980	7.56555	2.37767
1,2-aminoalcohol	4211	2.28662	0.77871	2946	0.28780	0.09362	5207	0.60968	0.18549	1198	0.47753	0.15008
alkyl fluoride	4179	2.26925	0.77279	56520	5.52155	1.79613	56874	6.65926	2.02603	20461	8.15589	2.56320
tertiary carboxylic acid amide	4038	2.19268	0.74672	4551	0.44460	0.14462	5221	0.61132	0.18599	1343	0.53533	0.16824
carboxylic acid	3688	2.00263	0.68200	963	0.09408	0.03060	2257	0.26427	0.08040	447	0.17818	0.05600
lactone	3657	1.98579	0.67626	2552	0.24931	0.08110	3612	0.42292	0.12867	1015	0.40459	0.12715
hydroxylamine	3513	1.90760	0.64964	105139	10.27124	3.34117	130696	15.30292	4.65579	39004	15.54725	4.88613
acetal	3399	1.84570	0.62855	6834	0.66763	0.21718	4953	0.57994	0.17644	2122	0.84584	0.26583
phenol or hydroxyhetarene	3351	1.81963	0.61968	5625	0.54952	0.17875	3258	0.38147	0.11606	1416	0.56443	0.17739
1,2-diol	3227	1.75230	0.59675	210	0.02052	0.00667	285	0.03337	0.01015	81	0.03229	0.01015
oxo(het)arene	2839	1.54161	0.52500	20849	2.03678	0.66255	9847	1.15296	0.35078	5276	2.10305	0.66094
hemiaminal	2720	1.47699	0.50299	72570	7.08951	2.30618	76942	9.00898	2.74091	25720	10.25216	3.22201
aminal	2568	1.39445	0.47488	172328	16.83507	5.47635	235829	27.61273	8.40095	59811	23.84105	7.49268
carboxylic acid amidine	2411	1.30920	0.44585	22462	2.19436	0.71381	30484	3.56931	1.08593	4523	1.80290	0.56661
primary carboxylic acid amide	2383	1.29400	0.44067	873	0.08529	0.02774	4601	0.53872	0.16390	385	0.15346	0.04823
imine	2054	1.11535	0.37983	143934	14.06120	4.57403	57287	6.70762	2.04074	18417	7.34114	2.30715
halogen derivative	1978	1.07408	0.36578	56085	5.47906	1.78230	42347	4.95832	1.50853	18218	7.26181	2.28222
imino(het)arene	1781	0.96710	0.32935	63356	6.18938	2.01337	8586	1.00532	0.30586	5416	2.15885	0.67848
enol ether	1738	0.94375	0.32140	15949	1.55809	0.50684	10501	1.22954	0.37408	3655	1.45691	0.45787
aryl fluoride	1561	0.84764	0.28867	3925	0.38344	0.12473	2539	0.29729	0.09045	1243	0.49547	0.15571
secondary aliphatic/aromatic amine (alkylarylamine)	1549	0.84113	0.28645	1286	0.12563	0.04087	1596	0.18687	0.05685	170	0.06776	0.02130
alkyl aryl ether	1435	0.77922	0.26536	1309	0.12788	0.04160	555	0.06498	0.01977	165	0.06577	0.02067
isourea	1416	0.76890	0.26185	16479	1.60987	0.52368	12221	1.43093	0.43535	5050	2.01296	0.63263
urea	1325	0.71949	0.24502	3131	0.30587	0.09950	4901	0.57385	0.17459	1205	0.48032	0.15095
orthocarboxylic acid derivative	1289	0.69994	0.23837	103207	10.08250	3.27978	104466	12.23171	3.72140	34664	13.81729	4.34245
carbamic acid ester (urethane)	996	0.54084	0.18418	830	0.08108	0.02638	1101	0.12891	0.03922	369	0.14709	0.04623
hemiacetal	854	0.46373	0.15792	5693	0.55616	0.18092	4678	0.54774	0.16664	2285	0.91082	0.28625
nitro compound	821	0.44581	0.15182	2	0.00020	0.00006	13	0.00152	0.00046	0	0.00000	0.00000
enol	780	0.42355	0.14424	11175	1.09171	0.35513	9475	1.10941	0.33753	4036	1.60878	0.50560
ketene acetal or derivative	758	0.41160	0.14017	37412	3.65485	1.18890	27379	3.20575	0.97532	10392	4.14232	1.30183
hydroperoxide	678	0.36816	0.12538	17508	1.71039	0.55638	15355	1.79789	0.54699	6636	2.64515	0.83131
carbamic acid	646	0.35079	0.11946	3022	0.29523	0.09604	3037	0.35560	0.10819	1192	0.47514	0.14932
carbonyl hydrate	638	0.34644	0.11798	2555	0.24960	0.08119	2243	0.26263	0.07990	1289	0.51380	0.16148
oxime	531	0.28834	0.09819	3175	0.31017	0.10090	1157	0.13547	0.04122	229	0.09128	0.02869
guanidine	514	0.27911	0.09505	23399	2.28590	0.74359	23672	2.77171	0.84327	5477	2.18317	0.68612
tertiary aliphatic/aromatic amine (alkylarylamine)	491	0.26662	0.09080	765	0.07473	0.02431	163	0.01909	0.00581	61	0.02431	0.00764
carboxylic acid imide, N-substituted	438	0.23784	0.08100	151	0.01475	0.00480	601	0.07037	0.02141	84	0.03348	0.01052
acyl cyanide	408	0.22155	0.07545	15	0.00147	0.00048	948	0.11100	0.03377	8	0.00319	0.00100
peroxide	398	0.21612	0.07360	13875	1.35548	0.44093	13018	1.52425	0.46374	6152	2.45223	0.77068
isocyanate	380	0.20634	0.07027	624	0.06096	0.01983	5705	0.66799	0.20323	219	0.08729	0.02743
alpha-aminoacid	378	0.20526	0.06990	31	0.00303	0.00099	176	0.02061	0.00627	16	0.00638	0.00200
hydrazone	346	0.18788	0.06398	11664	1.13948	0.37067	7853	0.91949	0.27975	2296	0.91520	0.28763
carboxylic acid imide, N-unsubstituted	340	0.18462	0.06287	57	0.00557	0.00181	235	0.02752	0.00837	47	0.01873	0.00589
carboxylic acid hydrazide	324	0.17594	0.05992	2453	0.23964	0.07795	5795	0.67852	0.20644	1044	0.41615	0.13078
carbonic acid diester	304	0.16508	0.05622	83	0.00811	0.00264	85	0.00995	0.00303	43	0.01714	0.00539
carbonic acid monoester	225	0.12218	0.04161	198	0.01934	0.00629	190	0.02225	0.00677	102	0.04066	0.01278
hydroxamic acid	219	0.11892	0.04050	520	0.05080	0.01652	1115	0.13055	0.03972	230	0.09168	0.02881
carboxylic acid amidrazone	198	0.10752	0.03661	8659	0.84592	0.27517	11902	1.39358	0.42399	2169	0.86458	0.27172
azo compound	197	0.10697	0.03643	27783	2.71418	0.88291	5740	0.67208	0.20448	2277	0.90763	0.28525
carboxylic acid anhydride	192	0.10426	0.03551	58	0.00567	0.00184	145	0.01698	0.00517	37	0.01475	0.00464
oxime ether	151	0.08199	0.02792	7638	0.74617	0.24273	1834	0.21474	0.06533	612	0.24395	0.07667
alpha-hydroxyacid	150	0.08145	0.02774	12	0.00117	0.00038	33	0.00386	0.00118	8	0.00319	0.00100
amine	141	0.07656	0.02607	11153	1.08956	0.35443	8151	0.95438	0.29036	1417	0.56483	0.17751
carbonic acid derivative	108	0.05865	0.01997	773	0.07552	0.02456	811	0.09496	0.02889	350	0.13951	0.04385
acyl fluoride	106	0.05756	0.01960	1010	0.09867	0.03210	2069	0.24225	0.07370	472	0.18814	0.05913
nitrate	87	0.04724	0.01609	0	0.00000	0.00000	0	0.00000	0.00000	0	0.00000	0.00000
CO2 derivative (general)	72	0.03910	0.01331	5433	0.53076	0.17265	3211	0.37597	0.11439	1315	0.52417	0.16473
ether	72	0.03910	0.01331	2579	0.25195	0.08196	568	0.06651	0.02023	279	0.11121	0.03495
1,2-diphenol	67	0.03638	0.01239	12	0.00117	0.00038	16	0.00187	0.00057	4	0.00159	0.00050
amide acetal	56	0.03041	0.01036	946	0.09242	0.03006	803	0.09402	0.02861	291	0.11599	0.03645
enediol	53	0.02878	0.00980	299	0.02921	0.00950	258	0.03021	0.00919	141	0.05620	0.01766
hydroxy compound	45	0.02444	0.00832	1465	0.14312	0.04656	5736	0.67162	0.20433	727	0.28979	0.09107
orthoester	44	0.02389	0.00814	108	0.01055	0.00343	57	0.00667	0.00203	35	0.01395	0.00438
semicarbazide	39	0.02118	0.00721	839	0.08196	0.02666	1931	0.22610	0.06879	435	0.17339	0.05449
cyanate	39	0.02118	0.00721	331	0.03234	0.01052	652	0.07634	0.02323	198	0.07892	0.02480
diaryl ether	20	0.01086	0.00370	2294	0.22411	0.07290	20	0.00234	0.00071	10	0.00399	0.00125
carbonic acid ester halide (alkyl/aryl haloformate)	17	0.00923	0.00314	34	0.00332	0.00108	27	0.00316	0.00096	11	0.00438	0.00138
carbamic acid halide (haloformic acid amide)	15	0.00815	0.00277	377	0.03683	0.01198	473	0.05538	0.01685	159	0.06338	0.01992
imidoyl halide	12	0.00652	0.00222	5775	0.56417	0.18352	4844	0.56717	0.17256	1501	0.59831	0.18803
semicarbazone	12	0.00652	0.00222	143	0.01397	0.00454	103	0.01206	0.00367	49	0.01953	0.00614
secondary aromatic amine (diarylamine)	10	0.00543	0.00185	2371	0.23163	0.07535	101	0.01183	0.00360	23	0.00917	0.00288
nitroso compound	0	0.00000	0.00000	10990	1.07364	0.34925	8	0.00094	0.00028	1	0.00040	0.00013
ketene	0	0.00000	0.00000	7084	0.69205	0.22512	9026	1.05684	0.32153	2123	0.84624	0.26595
carbodiimide	0	0.00000	0.00000	4514	0.44098	0.14345	0	0.00000	0.00000	0	0.00000	0.00000
nitrite	0	0.00000	0.00000	679	0.06633	0.02158	3	0.00035	0.00011	0	0.00000	0.00000
tertiary aromatic amine (triarylamine)	0	0.00000	0.00000	57	0.00557	0.00181	0	0.00000	0.00000	0	0.00000	0.00000
cation	0	0.00000	0.00000	37	0.00361	0.00118	0	0.00000	0.00000	0	0.00000	0.00000
quaternary ammonium salt	0	0.00000	0.00000	1	0.00010	0.00003	0	0.00000	0.00000	0	0.00000	0.00000
N-oxide	0	0.00000	0.00000	0	0.00000	0.00000	22	0.00258	0.00078	0	0.00000	0.00000
